# Supplementary material for: A Feasibility Study Using a Machine Learning Suicide Risk Prediction Model Based on Open-Ended Interview Language in Adolescent Therapy Sessions
Source: Int J Environ Res Public Health. 2020 Nov 5;17(21):8187. doi: 10.3390/ijerph17218187 (PMC7663991; doi:10.3390/ijerph17218187)
Supplement: Supplementary file 1 [file ijerph-17-08187-s001.zip]

Archive with 1 entries (1 files):
- Supplementary Files/Supp(1).xlsx
