# Supplementary material for: A Feasibility Study Using a Machine Learning Suicide Risk Prediction Model Based on Open-Ended Interview Language in Adolescent Therapy Sessions
Source: Int J Environ Res Public Health. 2020 Nov 5;17(21):8187. doi: 10.3390/ijerph17218187 (PMC7663991; doi:10.3390/ijerph17218187)
Supplement: Supplementary file 1 [file ijerph-17-08187-s001.zip › Supplementary Files/Supp(1).xlsx]

## Sheet: Summary
Session ID	Subject	Session Date	Therapist	PHQ9 Total	PHQ9 Q9	PHQ9 Q12	PHQ9 Q13	CSSRS Thoughts	CSSRS behavior	CSSRS Suicidal	Suicidality Risk	Client stable, resumed normal sched	Client sent home	Called parent with concern	Consulted supervisor with concern	Safety plan developed	Police resolved--client arrest	Police resolved--without arrest	Referred to hospital	Transported to hospital	Mobile crisis called
211	10001	2019-04-10 12:03:29	A	4	0	No	No				26
250	10001	2019-04-24 11:01:33	A	4	1	No	No				19	X
317	10001	2019-05-08 11:00:40	A	6	0	No	No				13	X
406	10001	2019-05-22 14:15:41	A	2	0	No	No				19	X
452	10001	2019-06-05 11:47:52	A	9	1	No	No				13	X
206	10004	2019-04-09 09:32:07	A	8	0	No	No				14	X
242	10004	2019-04-22 10:07:29	A	10	0	No	No				17	X
276	10004	2019-04-30 14:07:13	A								11				X
292	10004	2019-05-06 10:50:08	A	7	0	No	No				12	X
433	10004	2019-05-30 13:02:03	A	3	0	No	No				14	X
209	10005	2019-04-10 10:57:49	A	3	0	No	No				15	X
239	10005	2019-04-22 08:20:44	A	6	0	No	No				13	X
314	10005	2019-05-08 09:12:29	A	7	0	No	No				14	X
405	10005	2019-05-22 10:51:47	A	6	0	No	No				18	X
447	10005	2019-06-05 09:28:43	A	9	0	No	No				15	X
204	10006	2019-04-08 09:10:20	I	16	2	Yes	No				24	X
246	10006	2019-04-23 09:05:01	I	17	3	Yes	No				23	X
303	10006	2019-05-07 09:04:48	I	10	2	No	No				13	X
338	10006	2019-05-13 09:07:57	I	13	2	Yes	No				15	X
396	10006	2019-05-21 11:16:43	I	10	1	Yes	No				7	X
207	10008	2019-04-09 14:14:37	A	8	0	No	No				8	X
217	10009	2019-04-15 14:14:40	A	7	0	No	Yes				15	X
202	10010	2019-04-04 14:11:59	A	4	0	No	No				17	X
327	10011	2019-05-09 12:13:11	D	8	0		No				22	X		X
375	10011	2019-05-17 14:22:01	D								10	X
308	10012	2019-05-07 12:49:50	D	15	0	No	No				5	X
354	10012	2019-05-15 13:27:38	D	12	0	No	Yes				7	X
390	10012	2019-05-20 13:13:31	D								12	X
444	10012	2019-06-04 11:21:09	D								6	X
456	10012	2019-06-10 11:14:56	D	1	0	No	Yes				6	X
493	10012	2019-07-03 11:33:34	D								5	X
216	10013	2019-04-12 11:04:14	A	4	0	No	No				15	X
280	10013	2019-05-01 14:03:45	A	2	0	No	No				18	X
356	10013	2019-05-15 14:00:16	A	1	0	No	No				14	X
210	10014	2019-04-10 11:17:36	G	11	0	No	Yes				6	X
219	10014	2019-04-16 08:13:58	G	9	0	No	No				8	X
274	10014	2019-04-30 12:40:13	G	7	0	No	No				5	X
201	10015	2019-04-04 13:12:46	A	3	0	No	No				16	X
232	10015	2019-04-18 09:24:29	A	3	0	No	No				15	X
283	10015	2019-05-02 11:12:36	A								17	X
360	10015	2019-05-16 12:58:48	A	2	0	No	No				15	X
394	10015	2019-05-21 09:15:35	A	2	0	No	No				17	X
437	10015	2019-05-31 10:44:04	A	1	0	No	No				9	X
215	10016	2019-04-12 11:04:04	G	3	0	No	No				2	X
227	10016	2019-04-16 12:46:50	G	2	0	No	No				4	X
214	10017	2019-04-12 09:59:37	A	9	0	No	No				14	X
229	10017	2019-04-17 12:56:15	A	11	0	No	No				18	X
255	10017	2019-04-25 10:36:20	A	10	0	No	No				15	X
285	10017	2019-05-02 13:07:32	A	12	0	No	No				17	X
322	10017	2019-05-09 08:20:51	A	8	0	No	No				12	X
339	10017	2019-05-13 09:39:34	A	9	0	No	No				19	X
389	10017	2019-05-20 13:03:58	A	10	0	No	No				12	X
421	10017	2019-05-28 08:33:15	A	10	0	No	No				13	X
454	10017	2019-06-05 12:58:17	A	10	0	No	No				16	X
513	10017	2019-07-22 15:09:31	A	11	0	No	No				13	X
525	10017	2019-08-13 14:02:57	A	9	0	No	No				16	X
270	10019	2019-04-29 14:11:36	A	3	0	No	Yes				12	X
430	10019	2019-05-29 13:35:28	A	3	0	No	No				14	X
306	10020	2019-05-07 12:18:47	E	11	0	No	No				11	X
352	10020	2019-05-15 11:45:35	E	7	0	No	No				4	X
423	10020	2019-05-28 12:10:22	E	5	0	No	No				7	X
458	10020	2019-06-10 14:37:05	E	2	0	No	No				6	X
480	10020	2019-06-19 13:34:28	E								12	X
361	10022	2019-05-16 12:59:22	D	4	0	No	No				7	X
231	10023	2019-04-18 08:30:00	B	2	0	No	No				2	X
323	10023	2019-05-09 08:29:31	B	2	0	No	No				1	X
402	10023	2019-05-22 08:26:39	B	3	0	No	No				1	X
237	10024	2019-04-18 11:43:07	C	6	0	No	No				14	X
284	10024	2019-05-02 11:37:39	C	8	0	No	No				10	X
326	10024	2019-05-09 11:37:10	C	4	0	No	No				6	X
357	10024	2019-05-16 11:40:48	C	5	0	No	No				8	X
412	10024	2019-05-23 11:35:03	C	7	0	No	No				8	X
212	10026	2019-04-11 13:10:24	A	4	0	No	Yes				12	X
208	10027	2019-04-10 08:35:59	A	5	0	No	No				18	X
225	10027	2019-04-16 11:36:30	A	3	0	No	No				15	X
243	10027	2019-04-22 11:05:26	A	4	0	No	No				16	X
272	10027	2019-04-30 09:51:29	A	5	0	No	No				19	X
337	10027	2019-05-13 08:30:32	A	4	0	No	No				18	X
388	10027	2019-05-20 11:33:43	A	2	0	No	No				11	X
431	10027	2019-05-30 08:34:11	A	2	0	No	No				13	X
440	10027	2019-06-03 10:39:06	A	5	0	No	No				13
524	10027	2019-08-13 09:54:05	A	2	0	No	No				14	X
223	10030	2019-04-16 09:19:03	C	17	1	Yes	Yes				15	X
273	10030	2019-04-30 11:47:47	C	9	1	No	Yes				9	X
393	10030	2019-05-21 09:08:28	C	13	2	No	Yes				8	X
481	10030	2019-06-19 14:15:20	C	7	0	No	Yes				43	X
518	10030	2019-07-24 13:13:18	C	4	0	No	Yes				8	X
522	10030	2019-08-09 13:32:54	C	3	0	No	Yes				7	X
228	10032	2019-04-17 09:37:33	C	18	1	No	No				12	X
254	10032	2019-04-25 10:13:22	C	21	2	No	No				18	X
282	10032	2019-05-02 09:55:39	C	23	2	No	No				11	X
315	10032	2019-05-08 10:01:03	C	20	1	No	No				8	X
348	10032	2019-05-15 10:01:42	C	18	0	No	No				7	X
404	10032	2019-05-22 10:03:40	C	17	0	No	No				8	X
448	10032	2019-06-05 10:05:37	C	18	0	No	No				7	X
462	10032	2019-06-12 09:42:39	C	16	0	No	No				7	X
476	10032	2019-06-19 09:29:18	C	14	0	No	No				8	X
492	10032	2019-07-03 09:38:55	C	10	0	No	No				4	X
498	10032	2019-07-10 09:10:30	C	17	0	No	No				8	X
509	10032	2019-07-17 09:56:46	C	12	0	No	No				6	X
515	10032	2019-07-24 09:57:07	C	16	0	No	No				5	X
520	10032	2019-08-09 09:13:33	C	14	0		No				8	X
526	10032	2019-08-16 09:12:12	C	14	0	No	No				9	X
213	10034	2019-04-12 09:18:45	C	12	1	Yes	Yes				26	X
218	10034	2019-04-16 07:37:27	C	15	2	Yes	Yes				32	X
260	10034	2019-04-26 09:12:57	C	15	1	Yes	Yes				6	X
288	10034	2019-05-03 09:15:33	C	13	1	Yes	Yes				10	X
330	10034	2019-05-10 09:09:58	C	17	3	Yes	Yes				26	X		X
366	10034	2019-05-17 09:20:32	C	22	3	Yes	Yes				21			X
397	10034	2019-05-21 11:37:45	C	19	3	Yes	Yes				7	X
414	10034	2019-05-24 09:21:24	C	20	3	Yes	Yes	Yes	no	1	23	X
422	10034	2019-05-28 09:11:28	C	17	2	Yes	Yes				15	X
446	10034	2019-06-05 09:17:17	C								8	X
461	10034	2019-06-12 09:07:50	C	14	1	Yes	Yes				7	X
478	10034	2019-06-19 10:11:31	C	18	3	Yes	Yes	Yes	no	1	23			X	X	X			X
508	10034	2019-07-17 09:15:22	C	12	1	No	Yes				7	X
514	10034	2019-07-24 09:11:56	C	12	1	No	Yes				4	X
521	10034	2019-08-09 10:03:00	C	14	1	Yes	Yes				10	X
527	10034	2019-08-16 10:00:36	C	16	1	No	Yes				9	X
247	10035	2019-04-23 09:11:59	H	10	0	No	No				14
241	10038	2019-04-22 10:03:23	B	5	0	No	No				2	X
316	10038	2019-05-08 10:07:44	B	3	0	No	No				4	X
340	10038	2019-05-13 09:56:26	B	0	0	No	No				5	X
416	10038	2019-05-24 11:31:00	B	0	0	No	No				3	X
230	10040	2019-04-17 13:52:01	C	18	2	Yes	No				17	X
263	10040	2019-04-26 12:18:54	C	16	1	Yes	No				6	X
289	10040	2019-05-03 12:29:07	C	13	1	No	No				9	X
334	10040	2019-05-10 12:24:57	C	12	1	No	Yes				7	X
372	10040	2019-05-17 12:12:11	C	8	0	No	No				5	X
417	10040	2019-05-24 12:13:29	C	7	0	No	No				8	X
329	10041	2019-05-10 08:31:05	B	7	0	No	No				2	X
287	10043	2019-05-02 14:41:48	F	2	0	No	No				13	X
363	10043	2019-05-16 14:29:34	F	3	0	No	No				7	X
466	10043	2019-06-13 10:05:43	F	1	0	No	No				10	X
331	10044	2019-05-10 09:31:15	F	3	0	No	Yes				13	X
367	10044	2019-05-17 09:25:16	F	1	0	No	Yes				8	X
468	10044	2019-06-17 09:06:16	F	5	1	No	Yes				8	X
503	10044	2019-07-15 08:29:43	F	0	0	No	Yes				8	X
234	10045	2019-04-18 10:49:49	H	8	0	Yes	Yes				7
328	10045	2019-05-09 14:28:50	H	8	0	No	Yes				9
385	10045	2019-05-20 10:46:11	H	9	0	No	Yes				9
259	10047	2019-04-26 07:48:54	C	0	0	No	No				11	X
365	10047	2019-05-17 07:40:25	C	0	0	No	No				8	X
226	10048	2019-04-16 12:19:01	C	23	3	Yes	Yes				23	X
269	10048	2019-04-29 12:30:30	C	22	3	Yes	Yes				8	X
307	10048	2019-05-07 12:25:01	C	14	1	No	Yes				9	X
345	10048	2019-05-14 12:24:15	C	17	1	Yes	Yes				8	X
399	10048	2019-05-21 12:20:29	C	21	2	Yes	Yes				7	X
424	10048	2019-05-28 12:16:48	C	17	1	Yes	Yes				5	X
240	10049	2019-04-22 08:24:16	G	13	0	No	Yes				3	X
265	10049	2019-04-29 08:18:32	G	7	0	No	Yes				2	X
291	10049	2019-05-06 10:30:39	G	9	1	No	Yes				4	X
386	10049	2019-05-20 11:12:29	G	8	0	No	Yes				5	X
266	10052	2019-04-29 09:12:55	B	6	0	No	No				6	X
304	10052	2019-05-07 09:08:33	B	3	0	No	No				2	X
391	10052	2019-05-21 07:51:47	B	0	0	No	No				7	X
221	10053	2019-04-16 08:36:42	C	14	1	Yes	No				18	X
245	10053	2019-04-23 08:21:42	C	5	0	No	No				19	X
275	10053	2019-04-30 13:46:45	C	4	0	No	No				9	X
302	10053	2019-05-07 08:25:14	C	8	1	No	No				11	X
344	10053	2019-05-14 08:32:12	C	6	0	No	No				9	X
392	10053	2019-05-21 08:26:11	C	7	0	No	No				5	X
419	10053	2019-05-28 08:26:16	C	5	0	No	No				7	X
279	10055	2019-05-01 12:15:11	E	18	2	Yes	No				54	X
319	10055	2019-05-08 12:21:52	E								4	X
224	10056	2019-04-16 09:49:01	B	6	0	No	No				4	X
244	10056	2019-04-23 08:02:01	B	9	0	No	No				3	X
271	10056	2019-04-30 08:30:51	B	7	0	No	No				3	X
301	10056	2019-05-07 08:20:53	B	4	0	No	No				2	X
343	10056	2019-05-14 08:19:43	B	6	0	No	No				2	X
420	10056	2019-05-28 08:26:54	B	7	0	No	No				1	X
500	10056	2019-07-10 14:14:22	B	7	0	No	No				6	X
517	10056	2019-07-24 13:04:33	B	6	0	No	No				2	X
233	10058	2019-04-18 10:07:36	B	3	0	No	No				1	X
253	10058	2019-04-25 09:55:49	B	4	0	No	No				1	X
324	10058	2019-05-09 10:02:05	B	5	0	No	No				1	X
403	10058	2019-05-22 09:56:05	B	3	0	No	No				4	X
460	10058	2019-06-11 15:02:24	B	0	0	No	No				6	X
335	10059	2019-05-10 13:11:43	B	15	0	No	No				21	X
418	10059	2019-05-24 12:46:21	B	4	0	No	No				3	X
426	10059	2019-05-29 09:21:49	B	3	0	No	No				20	X
238	10061	2019-04-18 12:08:47	B	11	1	No	No				22	X
257	10061	2019-04-25 12:20:00	B	7	0	No	No				13	X
358	10061	2019-05-16 12:04:50	B	9	0	No	No				20	X
465	10061	2019-06-12 14:05:25	B	4	0	No	No				2	X
491	10061	2019-06-26 14:00:25	B	4	0	No	No				3	X
235	10064	2019-04-18 10:52:35	B	8	0	No	No				4	X
249	10064	2019-04-24 10:47:16	B	5	0	No	No				2	X
411	10064	2019-05-23 10:44:23	B	3	1	No	No				2	X
256	10066	2019-04-25 11:49:34	B	1	0	No	No				4	X
370	10066	2019-05-17 11:38:59	B	2	0	No	No				2	X
264	10067	2019-04-26 12:31:23	F	12	2	No	No				6	X
290	10067	2019-05-03 12:30:27	F	3	0	Yes	No				12	X
373	10067	2019-05-17 12:23:28	F	4	0	No	No				8	X
441	10067	2019-06-03 13:41:14	F	1	0	No	No				7	X
457	10067	2019-06-10 13:19:33	F	0	0	No	No				13	X
473	10067	2019-06-17 13:09:10	F	0	0	No	No				14	X
487	10067	2019-06-24 13:13:23	F	0	0	No	No				16	X
495	10067	2019-07-08 13:10:51	F	0	0	No	No				16	X
504	10067	2019-07-15 13:17:04	F	0	0	No	No				11	X
346	10068	2019-05-15 09:33:48	E	12	1	Yes	Yes				30	X
377	10068	2019-05-20 09:32:56	E								8	X
410	10068	2019-05-23 09:41:57	E	12	1	No	Yes				4	X
425	10068	2019-05-28 12:36:04	E								4	X
261	10070	2019-04-26 10:13:23	B	10	0	No	No				20	X
333	10070	2019-05-10 10:08:22	B	2	0	No	No				3	X
368	10070	2019-05-17 10:03:25	B	2	0	No	No				5	X
427	10070	2019-05-29 10:11:22	B	1	0	No	No				3	X
262	10071	2019-04-26 11:44:11	D	7	1	Yes	No				7	X
286	10071	2019-05-02 13:25:13	D	12	1	Yes	No	No	no	0	24	X
321	10071	2019-05-08 14:17:24	D	11	3	Yes	No				21	X				X
350	10071	2019-05-15 11:22:56	D	10	2	Yes	No				6	X
429	10071	2019-05-29 11:10:48	D	15	2	Yes	No				10	X
436	10071	2019-05-31 09:32:27	D	8	1	No	No				14	X
453	10071	2019-06-05 12:00:45	D								27				X
486	10071	2019-06-24 13:01:14	D	13	3	Yes	No	Yes	yes	1	70		X			X			X		X
497	10071	2019-07-09 12:07:14	D	8	0	No	No				7	X
502	10071	2019-07-11 11:59:50	D	7	1	No	No				7	X
516	10071	2019-07-24 12:36:11	D	7	0	No	No				3	X
519	10071	2019-07-31 11:57:08	D	11	0	No	No				5	X
528	10071	2019-08-16 10:58:58	D								8	X
305	10072	2019-05-07 09:08:43	D	2	0	No	No				6	X
252	10074	2019-04-25 08:43:53	A	9	0	No	No				12	X
268	10074	2019-04-29 11:47:59	A	0	0	No	No				18	X
353	10074	2019-05-15 11:47:35	A	1	0	No	No				12	X
408	10074	2019-05-23 09:18:05	A	1	0	No	No				12
439	10074	2019-06-03 08:31:08	A	0	0	No	No				12	X
482	10074	2019-06-19 14:27:30	A	0	0	No	No				12	X
523	10074	2019-08-13 08:37:40	A	0	0	No	No				11	X
295	10075	2019-05-06 13:24:55	A	8	0	No	No				13	X
376	10075	2019-05-20 09:20:58	A	0	0	No	No				13	X
435	10075	2019-05-31 08:36:49	A	1	0	No	No				10	X
325	10078	2019-05-09 11:03:39	J	5	0	No	Yes				8	X
349	10078	2019-05-15 10:13:28	J								18	X
277	10079	2019-05-01 11:25:47	A	10	0	No	Yes				17	X
313	10079	2019-05-08 08:24:09	A								11	X
347	10079	2019-05-15 09:34:32	A								8	X
401	10079	2019-05-22 08:18:10	A	14	0	No	Yes				10	X
428	10079	2019-05-29 10:35:41	A	12	0	No	Yes				16	X
443	10079	2019-06-04 08:49:50	A	11	0	No	Yes				16	X
318	10080	2019-05-08 11:45:23	D	15	1	No	No				5	X
369	10080	2019-05-17 11:09:51	D	17	1	No	Yes				11	X
529	10080	2019-08-16 11:53:34	D								6	X
278	10082	2019-05-01 11:37:33	E	6	0	No	No				3
341	10082	2019-05-13 11:33:08	E	5	0	No	No				8			X
413	10082	2019-05-23 12:48:21	E								11	X
293	10084	2019-05-06 11:04:16	E	3	0	No	Yes				4	X
320	10084	2019-05-08 13:06:19	E	3	0	No	Yes				4	X
362	10085	2019-05-16 13:18:57	B	2	0	No	No				3	X
409	10085	2019-05-23 09:21:41	B	1	0	No	No				6	X
395	10088	2019-05-21 11:02:03	B	12	0	No	No				3	X
459	10088	2019-06-11 12:10:00	B	7	0	No	No				5	X
490	10088	2019-06-26 12:40:00	B	6	1	No	No	No	no	0	26	X
494	10088	2019-07-03 12:11:40	B	4	0	No	No				5	X
342	10092	2019-05-14 07:46:55	C	12	1	Yes	Yes				9	X
400	10092	2019-05-22 07:38:35	C	5	0	No	Yes				8	X
451	10092	2019-06-05 11:07:37	C	5	0	No	Yes				4	X
463	10092	2019-06-12 11:07:59	C	9	1	Yes	Yes				21			X
355	10093	2019-05-15 13:57:58	B	14	1	Yes	No	Yes	no	1	51	X		X
450	10093	2019-06-05 10:51:07	B	13	1	No	No				11	X
464	10093	2019-06-12 11:12:08	B	12	1	No	No				7	X
479	10093	2019-06-19 11:10:34	B	12	1	Yes	No				9	X
489	10093	2019-06-26 11:01:30	B	13	1	No	No				7	X
499	10093	2019-07-10 11:10:36	B	7	0	No	No				5	X
510	10093	2019-07-17 11:05:34	B	19	2	No	No				14	X
407	10094	2019-05-23 08:43:11	F	3	0	No	No				7	X
496	10094	2019-07-09 09:28:49	F	2	0	No	No				6	X
